# Supplementary material for: Increased circulation of human adenovirus in 2023: an investigation of the circulating genotypes, upper respiratory viral loads, and hospital admissions in a large academic medical center
Source: J Clin Microbiol. 2023 Dec 19;62(1):e01237-23. doi: 10.1128/jcm.01237-23 (PMC10793258; doi:10.1128/jcm.01237-23)
Supplement: Table S1 — Cohort of samples and patients used for the study. [file jcm.01237-23-s0001.xlsx]

## Sheet: Sheet1
Table S1. Cohort of samples and patients used for the study.
Sample ID	Days since the onset of symptoms	HAdV Type	Viral load. (Copies/uL)	Viral Load. Log copies/ uL	SpecimenType	Age 0-2	Age 3-5	Age 6-12	Age 13-19	Age 20-50	Age 50+	PatientGender	MultiInfectedWAdeno	Influenza B NAT	Parainfluenza 1 NAT	Coronavirus NAT	Parainfluenza 3 NAT	SARS-COV-2	Chlamydia pneumoniae NAT	Rhino/Enterovirus NAT	Mycoplasma pneumoniae NAT	Adenovirus NAT	Parainfluenza 2 NAT	RSV NAT	Metapneumovirus NAT	Influenza A NAT	Parainfluenza 4 NAT	AdenoRelatedHosp
ADV185		A31	365	2.56229	Nasopharyngeal Swab	1						Male	0	0	0	0	0	0	0	0	0	1	0	0	0	0	0	1
ADV133		B21	26.7	1.42651	Nasopharyngeal Swab						1	Male	0	0	0	0	0	0	0	0	0	1	0	0	0	0	0	1
ADV128		B21	59.1	1.77159	Nasopharyngeal Swab					1		Male	0	0	0	0	0	0	0	0	0	1	0	0	0	0	0	1
ADV191		B21	420	2.62325	Nasopharyngeal Swab						1	Male	0	0	0	0	0	0	0	0	0	1	0	0	0	0	0	1
ADV088	39	B3	0.0536	-1.27084	Nasopharyngeal Swab					1		Female	0	0	0	0	0	0	0	0	0	1	0	0	0	0	0	NULL
ADV119		B3	0.0547	-1.26201	Nasopharyngeal Swab						1	Female	0	0	0	0	0	0	0	0	0	1	0	0	0	0	0	1
ADV212	8	B3	0.273	-0.563837	Nasopharyngeal Swab	1						Female	0	0	0	0	0	0	0	0	0	1	0	0	0	0	0	1
ADV202	0	B3	0.441	-0.355561	Nasopharyngeal Swab			1				Male	1	0	0	0	0	0	0	1	0	1	0	0	0	0	0	NULL
ADV006	3	B3	0.531	-0.274905	Nasopharyngeal Swab		1					Female	0	0	0	0	0	0	0	0	0	1	0	0	0	0	0	NULL
ADV062	3	B3	0.737	-0.132533	Nasopharyngeal Swab						1	Female	0	0	0	0	0	0	0	0	0	1	0	0	0	0	0	1
ADV124	2	B3	1.14	0.0569049	Nasopharyngeal Swab	1						Female	1	0	0	0	0	0	0	1	0	1	0	0	0	0	0	NULL
ADV001	13	B3	1.17	0.0681859	Nasopharyngeal Swab		1					Male	1	0	0	0	0	0	0	1	0	1	0	0	0	0	0	NULL
ADV192	0	B3	1.61	0.206826	Nasopharyngeal Swab			1				Female	0	0	0	0	0	0	0	0	0	1	0	0	0	0	0	NULL
ADV011		B3	1.64	0.214844	Nasopharyngeal Swab		1					Female	0	0	0	0	0	0	0	0	0	1	0	0	0	0	0	NULL
ADV013		B3	1.85	0.267172	Nasopharyngeal Swab			1				Male	0	0	0	0	0	0	0	0	0	1	0	0	0	0	0	NULL
ADV158	8	B3	1.98	0.296665	Nasopharyngeal Swab			1				Male	0	0	0	0	0	0	0	0	0	1	0	0	0	0	0	1
ADV170		B3	2.14	0.330414	Nasopharyngeal Swab						1	Male	0	0	0	0	0	0	0	0	0	1	0	0	0	0	0	NULL
ADV258	3	B3	2.3	0.361728	Nasopharyngeal Swab				1			Male	0	0	0	0	0	0	0	0	0	1	0	0	0	0	0	1
ADV099	4	B3	2.66	0.424882	Nasopharyngeal Swab					1		Female	0	0	0	0	0	0	0	0	0	1	0	0	0	0	0	NULL
ADV087	2	B3	4.08	0.61066	Nasopharyngeal Swab			1				Male	0	0	0	0	0	0	0	0	0	1	0	0	0	0	0	NULL
ADV096	4	B3	4.65	0.667453	Nasopharyngeal Swab			1				Male	1	0	0	0	0	0	0	1	0	1	0	0	0	0	0	NULL
ADV036	7	B3	5.14	0.710963	Nasopharyngeal Swab		1					Male	1	0	0	0	0	0	0	1	0	1	0	0	0	0	0	NULL
ADV163	1	B3	6.71	0.826723	Nasopharyngeal Swab			1				Male	0	0	0	0	0	0	0	0	0	1	0	0	0	0	0	NULL
ADV257	6	B3	7.28	0.862131	Nasopharyngeal Swab			1				Male	0	0	0	0	0	0	0	0	0	1	0	0	0	0	0	NULL
ADV270	0	B3	8.14	0.910624	Nasopharyngeal Swab			1				Male	0	0	0	0	0	0	0	0	0	1	0	0	0	0	0	NULL
ADV153	7	B3	8.22	0.914872	Nasopharyngeal Swab		1					Male	0	0	0	0	0	0	0	0	0	1	0	0	0	0	0	1
ADV194		B3	8.77	0.943	Nasopharyngeal Swab	1						Female	0	0	0	0	0	0	0	0	0	1	0	0	0	0	0	1
ADV214	3	B3	14.5	1.16137	Nasopharyngeal Swab			1				Male	0	0	0	0	0	0	0	0	0	1	0	0	0	0	0	NULL
ADV226	0	B3	15.5	1.19033	Nasopharyngeal Swab	1						Female	1	0	0	0	0	0	0	1	0	1	0	0	0	0	0	NULL
ADV045	2	B3	15.8	1.19866	Nasopharyngeal Swab				1			Female	1	0	0	0	0	0	0	1	0	1	0	0	0	0	0	NULL
ADV018	1	B3	17.5	1.24304	Nasopharyngeal Swab		1					Male	0	0	0	0	0	0	0	0	0	1	0	0	0	0	0	NULL
ADV190	0	B3	18.6	1.26951	Nasopharyngeal Swab		1					Male	0	0	0	0	0	0	0	0	0	1	0	0	0	0	0	NULL
ADV054	2	B3	25.6	1.40824	Nasopharyngeal Swab			1				Male	0	0	0	0	0	0	0	0	0	1	0	0	0	0	0	NULL
ADV151		B3	31	1.49136	Nasopharyngeal Swab					1		Male	0	0	0	0	0	0	0	0	0	1	0	0	0	0	0	NULL
ADV246	4	B3	44.9	1.65225	Nasopharyngeal Swab					1		Female	0	0	0	0	0	0	0	0	0	1	0	0	0	0	0	NULL
ADV268	3	B3	55.1	1.74115	Nasopharyngeal Swab		1					Female	0	0	0	0	0	0	0	0	0	1	0	0	0	0	0	1
ADV135	3	B3	60.5	1.78176	Nasopharyngeal Swab			1				Male	0	0	0	0	0	0	0	0	0	1	0	0	0	0	0	NULL
ADV167	1	B3	72.4	1.85974	Nasopharyngeal Swab	1						Female	0	0	0	0	0	0	0	0	0	1	0	0	0	0	0	NULL
ADV148	0	B3	81.6	1.91169	Nasopharyngeal Swab	1						Male	0	0	0	0	0	0	0	0	0	1	0	0	0	0	0	NULL
ADV095	3	B3	82.1	1.91434	Nasopharyngeal Swab	1						Male	1	0	0	0	0	0	0	1	0	1	0	0	0	0	0	NULL
ADV176	1	B3	88.7	1.94792	Nasopharyngeal Swab	1						Male	1	0	0	0	0	0	0	1	0	1	0	0	0	0	0	NULL
ADV156	2	B3	95.6	1.98046	Nasopharyngeal Swab		1					Female	0	0	0	0	0	0	0	0	0	1	0	0	0	0	0	NULL
ADV236	1	B3	114	2.0569	Nasopharyngeal Swab			1				Male	1	0	0	0	0	0	0	1	0	1	0	0	0	0	0	NULL
ADV239		B3	117	2.06819	Nasopharyngeal Swab			1				Female	0	0	0	0	0	0	0	0	0	1	0	0	0	0	0	NULL
ADV038	4	B3	157	2.1959	Nasopharyngeal Swab		1					Female	0	0	0	0	0	0	0	0	0	1	0	0	0	0	0	NULL
ADV094		B3	157	2.1959	Nasopharyngeal Swab		1					Female	1	0	0	0	0	0	0	1	0	1	0	0	0	0	0	NULL
ADV146	3	B3	159	2.2014	Nasopharyngeal Swab			1				Female	0	0	0	0	0	0	0	0	0	1	0	0	0	0	0	NULL
ADV152	5	B3	179	2.25285	Nasopharyngeal Swab		1					Male	0	0	0	0	0	0	0	0	0	1	0	0	0	0	0	NULL
ADV216	1	B3	179	2.25285	Nasopharyngeal Swab			1				Male	1	0	0	0	0	0	0	1	0	1	0	0	0	0	0	NULL
ADV253	1	B3	195	2.29003	Nasopharyngeal Swab		1					Male	0	0	0	0	0	0	0	0	0	1	0	0	0	0	0	1
ADV131	1	B3	215	2.33244	Nasopharyngeal Swab	1						Male	0	0	0	0	0	0	0	0	0	1	0	0	0	0	0	NULL
ADV154	1	B3	251	2.39967	Nasopharyngeal Swab		1					Male	0	0	0	0	0	0	0	0	0	1	0	0	0	0	0	NULL
ADV138	6	B3	256	2.40824	Nasopharyngeal Swab			1				Female	0	0	0	0	0	0	0	0	0	1	0	0	0	0	0	NULL
ADV111	4	B3	291	2.46389	Nasopharyngeal Swab		1					Male	0	0	0	0	0	0	0	0	0	1	0	0	0	0	0	NULL
ADV064		B3	299	2.47567	Nasopharyngeal Swab		1					Male	1	0	0	0	0	0	0	1	0	1	0	0	0	0	0	NULL
ADV149	1	B3	301	2.47857	Nasopharyngeal Swab		1					Male	1	0	0	1	0	0	0	0	0	1	0	0	0	0	0	NULL
ADV267	3	B3	437	2.64048	Nasopharyngeal Swab		1					Male	0	0	0	0	0	0	0	0	0	1	0	0	0	0	0	NULL
ADV025	0	B3	449	2.65225	Nasopharyngeal Swab			1				Female	0	0	0	0	0	0	0	0	0	1	0	0	0	0	0	1
ADV009		B3	474	2.67578	Nasopharyngeal Swab		1					Female	0	0	0	0	0	0	0	0	0	1	0	0	0	0	0	1
ADV254	0	B3	540	2.73239	Nasopharyngeal Swab			1				Female	0	0	0	0	0	0	0	0	0	1	0	0	0	0	0	NULL
ADV028	0	B3	581	2.76418	Nasopharyngeal Swab		1					Female	0	0	0	0	0	0	0	0	0	1	0	0	0	0	0	1
ADV150	4	B3	694	2.84136	Nasopharyngeal Swab		1					Female	0	0	0	0	0	0	0	0	0	1	0	0	0	0	0	NULL
ADV259	2	B3	815	2.91116	Nasopharyngeal Swab	1						Male	1	0	0	0	0	0	0	1	0	1	0	0	0	0	0	NULL
ADV035	5	B3	846	2.92737	Nasopharyngeal Swab	1						Male	1	0	0	1	0	0	0	0	0	1	0	0	0	0	0	NULL
ADV057	5	B3	847	2.92788	Nasopharyngeal Swab		1					Male	0	0	0	0	0	0	0	0	0	1	0	0	0	0	0	NULL
ADV161	0	B3	876	2.9425	Nasopharyngeal Swab			1				Male	0	0	0	0	0	0	0	0	0	1	0	0	0	0	0	NULL
ADV215	4	B3	941	2.97359	Nasopharyngeal Swab			1				Female	0	0	0	0	0	0	0	0	0	1	0	0	0	0	0	NULL
ADV112	2	B3	943	2.97451	Nasopharyngeal Swab		1					Female	0	0	0	0	0	0	0	0	0	1	0	0	0	0	0	1
ADV075	6	B3	1156	3.06296	Nasopharyngeal Swab	1						Female	0	0	0	0	0	0	0	0	0	1	0	0	0	0	0	NULL
ADV132	7	B3	1171	3.06856	Nasopharyngeal Swab	1						Male	1	0	0	0	0	0	0	1	0	1	0	0	0	0	0	NULL
ADV227	1	B3	1366	3.13545	Nasopharyngeal Swab		1					Male	0	0	0	0	0	0	0	0	0	1	0	0	0	0	0	1
ADV117	0	B3	1419	3.15198	Nasopharyngeal Swab			1				Female	0	0	0	0	0	0	0	0	0	1	0	0	0	0	0	NULL
ADV033		B3	1422	3.1529	Nasopharyngeal Swab			1				Female	1	0	0	1	0	0	0	0	0	1	0	0	0	0	0	NULL
ADV142		B3	1431	3.15564	Nasopharyngeal Swab	1						Male	1	0	0	1	0	0	0	0	0	1	0	0	0	0	0	NULL
ADV070	6	B3	1500	3.17609	Nasopharyngeal Swab		1					Female	1	0	0	0	0	0	0	1	0	1	0	0	0	0	0	NULL
ADV182	4	B3	1544	3.18865	Nasopharyngeal Swab	1						Male	0	0	0	0	0	0	0	0	0	1	0	0	0	0	0	NULL
ADV201	5	B3	1605	3.20548	Nasopharyngeal Swab	1						Female	1	0	0	0	0	0	0	0	0	1	0	0	0	0	1	NULL
ADV114	4	B3	1630	3.21219	Nasopharyngeal Swab			1				Male	0	0	0	0	0	0	0	0	0	1	0	0	0	0	0	NULL
ADV206	0	B3	2093	3.32077	Nasopharyngeal Swab			1				Male	1	0	0	0	0	0	0	1	0	1	0	0	0	0	0	NULL
ADV237	4	B3	2387	3.37785	Nasopharyngeal Swab		1					Female	0	0	0	0	0	0	0	0	0	1	0	0	0	0	0	NULL
ADV243	5	B3	3080	3.48855	Nasopharyngeal Swab	1						Female	0	0	0	0	0	0	0	0	0	1	0	0	0	0	0	NULL
ADV126		B3	3624	3.55919	Nasopharyngeal Swab			1				Male	1	0	0	0	0	0	0	1	0	1	0	0	0	0	0	NULL
ADV165	4	B3	3755	3.57461	Nasopharyngeal Swab			1				Male	0	0	0	0	0	0	0	0	0	1	0	0	0	0	0	NULL
ADV039	7	B3	3829	3.58309	Nasopharyngeal Swab		1					Male	1	0	0	0	0	0	0	0	0	1	0	0	1	0	0	NULL
ADV053	0	B3	3953	3.59693	Nasopharyngeal Swab			1				Male	0	0	0	0	0	0	0	0	0	1	0	0	0	0	0	NULL
ADV063		B3	4248	3.62818	Nasopharyngeal Swab	1						Male	0	0	0	0	0	0	0	0	0	1	0	0	0	0	0	1
ADV122	14	B3	4388	3.64227	Nasopharyngeal Swab	1						Male	0	0	0	0	0	0	0	0	0	1	0	0	0	0	0	NULL
ADV159	5	B3	4440	3.64738	Nasopharyngeal Swab		1					Male	0	0	0	0	0	0	0	0	0	1	0	0	0	0	0	NULL
ADV198	3	B3	4727	3.67459	Nasopharyngeal Swab		1					Female	0	0	0	0	0	0	0	0	0	1	0	0	0	0	0	NULL
ADV232	5	B3	5093	3.70697	Nasopharyngeal Swab		1					Male	0	0	0	0	0	0	0	0	0	1	0	0	0	0	0	NULL
ADV037	5	B3	5259	3.7209	Nasopharyngeal Swab			1				Female	1	0	0	1	0	0	0	0	0	1	0	0	0	0	0	NULL
ADV200	0	B3	5680	3.75435	Nasopharyngeal Swab			1				Male	0	0	0	0	0	0	0	0	0	1	0	0	0	0	0	1
ADV026	3	B3	5886	3.76982	Nasopharyngeal Swab	1						Male	0	0	0	0	0	0	0	0	0	1	0	0	0	0	0	NULL
ADV145		B3	5986	3.77714	Nasopharyngeal Swab			1				Male	0	0	0	0	0	0	0	0	0	1	0	0	0	0	0	NULL
ADV241	13	B3	6174	3.79057	Nasopharyngeal Swab		1					Male	0	0	0	0	0	0	0	0	0	1	0	0	0	0	0	1
ADV073	4	B3	6350	3.80277	Nasopharyngeal Swab			1				Female	1	0	0	1	0	0	0	0	0	1	0	0	0	0	0	NULL
ADV110	3	B3	6351	3.80284	Nasopharyngeal Swab		1					Male	1	0	0	0	0	0	0	1	0	1	0	0	0	0	0	NULL
ADV177	2	B3	6379	3.80475	Nasopharyngeal Swab	1						Female	0	0	0	0	0	0	0	0	0	1	0	0	0	0	0	NULL
ADV144	6	B3	6458	3.8101	Nasopharyngeal Swab			1				Male	0	0	0	0	0	0	0	0	0	1	0	0	0	0	0	NULL
ADV098	3	B3	6752	3.82943	Nasopharyngeal Swab		1					Female	1	0	0	1	0	0	0	1	0	1	0	0	0	0	0	NULL
ADV105		B3	7824	3.89343	Nasopharyngeal Swab	1						Female	0	0	0	0	0	0	0	0	0	1	0	0	0	0	0	NULL
ADV160	0	B3	7873	3.89614	Nasopharyngeal Swab		1					Female	0	0	0	0	0	0	0	0	0	1	0	0	0	0	0	NULL
ADV224	5	B3	8004	3.90331	Nasopharyngeal Swab	1						Male	1	0	0	1	0	0	0	0	0	1	0	0	0	0	0	NULL
ADV234	0	B3	8847	3.9468	Nasopharyngeal Swab		1					Male	1	0	0	0	0	0	0	1	0	1	0	0	0	0	0	NULL
ADV247	0	B3	10100	4.00432	Nasopharyngeal Swab	1						Male	0	0	0	0	0	0	0	0	0	1	0	0	0	0	0	NULL
ADV005	0	B3	11300	4.05308	Nasopharyngeal Swab		1					Female	0	0	0	0	0	0	0	0	0	1	0	0	0	0	0	NULL
ADV097	5	B3	11576	4.06356	Nasopharyngeal Swab		1					Male	1	0	0	0	0	0	0	1	0	1	0	0	0	0	0	NULL
ADV106	4	B3	11606	4.06468	Nasopharyngeal Swab			1				Female	0	0	0	0	0	0	0	0	0	1	0	0	0	0	0	NULL
ADV238	9	B3	12700	4.1038	Nasopharyngeal Swab				1			Female	0	0	0	0	0	0	0	0	0	1	0	0	0	0	0	1
ADV252	3	B3	12900	4.11059	Nasopharyngeal Swab		1					Female	0	0	0	0	0	0	0	0	0	1	0	0	0	0	0	NULL
ADV264		B3	15200	4.18184	Nasopharyngeal Swab		1					Female	0	0	0	0	0	0	0	0	0	1	0	0	0	0	0	NULL
ADV091	3	B3	16100	4.20683	Nasopharyngeal Swab		1					Male	1	0	0	1	0	0	0	0	0	1	0	0	0	0	0	NULL
ADV262	1	B3	16100	4.20683	Nasopharyngeal Swab			1				Female	1	0	0	0	0	0	0	1	0	1	0	0	0	0	0	NULL
ADV121	3	B3	17000	4.23045	Nasopharyngeal Swab		1					Female	0	0	0	0	0	0	0	0	0	1	0	0	0	0	0	NULL
ADV044	5	B3	17800	4.25042	Nasopharyngeal Swab	1						Female	0	0	0	0	0	0	0	0	0	1	0	0	0	0	0	NULL
ADV007	0	B3	18900	4.27646	Nasopharyngeal Swab		1					Male	0	0	0	0	0	0	0	0	0	1	0	0	0	0	0	NULL
ADV266	5	B3	20900	4.32015	Nasopharyngeal Swab		1					Female	0	0	0	0	0	0	0	0	0	1	0	0	0	0	0	NULL
ADV263	0	B3	24200	4.38382	Nasopharyngeal Swab				1			Male	0	0	0	0	0	0	0	0	0	1	0	0	0	0	0	NULL
ADV139	0	B3	24400	4.38739	Nasopharyngeal Swab			1				Female	0	0	0	0	0	0	0	0	0	1	0	0	0	0	0	NULL
ADV171	1	B3	25900	4.4133	Nasopharyngeal Swab		1					Female	0	0	0	0	0	0	0	0	0	1	0	0	0	0	0	NULL
ADV181	2	B3	27200	4.43457	Nasopharyngeal Swab		1					Female	1	0	0	0	0	0	0	1	0	1	0	0	0	0	0	NULL
ADV242	7	B3	28900	4.4609	Nasopharyngeal Swab		1					Female	1	0	0	0	0	0	0	1	0	1	0	0	0	0	0	NULL
ADV255	2	B3	29400	4.46835	Nasopharyngeal Swab	1						Male	0	0	0	0	0	0	0	0	0	1	0	0	0	0	0	NULL
ADV055	1	B3	32400	4.51055	Nasopharyngeal Swab		1					Male	0	0	0	0	0	0	0	0	0	1	0	0	0	0	0	NULL
ADV240	0	B3	32900	4.5172	Nasopharyngeal Swab	1						Male	1	0	0	0	0	0	0	1	0	1	0	0	0	0	0	NULL
ADV205		B3	34600	4.53908	Nasopharyngeal Swab			1				Female	0	0	0	0	0	0	0	0	0	1	0	0	0	0	0	1
ADV207		B3	36600	4.56348	Nasopharyngeal Swab			1				Male	0	0	0	0	0	0	0	0	0	1	0	0	0	0	0	NULL
ADV130	0	B3	36700	4.56467	Nasopharyngeal Swab			1				Female	0	0	0	0	0	0	0	0	0	1	0	0	0	0	0	NULL
ADV244	-3	B3	36700	4.56467	Nasopharyngeal Swab			1				Female	0	0	0	0	0	0	0	0	0	1	0	0	0	0	0	NULL
ADV113	1	B3	40100	4.60314	Nasopharyngeal Swab			1				Male	0	0	0	0	0	0	0	0	0	1	0	0	0	0	0	NULL
ADV017		B3	40600	4.60853	Nasopharyngeal Swab		1					Male	0	0	0	0	0	0	0	0	0	1	0	0	0	0	0	1
ADV140	5	B3	47100	4.67302	Nasopharyngeal Swab			1				Male	0	0	0	0	0	0	0	0	0	1	0	0	0	0	0	NULL
ADV209	7	B3	49700	4.69636	Nasopharyngeal Swab			1				Male	1	0	0	0	0	0	0	1	0	1	0	0	0	0	0	NULL
ADV141	3	B3	50300	4.70157	Nasopharyngeal Swab		1					Female	0	0	0	0	0	0	0	0	0	1	0	0	0	0	0	NULL
ADV189	4	B3	53400	4.72754	Nasopharyngeal Swab				1			Female	0	0	0	0	0	0	0	0	0	1	0	0	0	0	0	NULL
ADV032	3	B3	55300	4.74273	Nasopharyngeal Swab			1				Male	0	0	0	0	0	0	0	0	0	1	0	0	0	0	0	NULL
ADV199	1	B3	55600	4.74507	Nasopharyngeal Swab		1					Female	0	0	0	0	0	0	0	0	0	1	0	0	0	0	0	1
ADV175	0	B3	56500	4.75205	Nasopharyngeal Swab	1						Female	1	0	0	0	0	0	0	1	0	1	0	0	0	0	0	NULL
ADV040	5	B3	61600	4.78958	Nasopharyngeal Swab		1					Male	0	0	0	0	0	0	0	0	0	1	0	0	0	0	0	NULL
ADV174	5	B3	64600	4.81023	Nasopharyngeal Swab		1					Female	1	0	0	0	0	0	0	1	0	1	0	0	0	0	0	NULL
ADV187	3	B3	66900	4.82543	Nasopharyngeal Swab		1					Male	0	0	0	0	0	0	0	0	0	1	0	0	0	0	0	NULL
ADV155		B3	74100	4.86982	Nasopharyngeal Swab		1					Male	0	0	0	0	0	0	0	0	0	1	0	0	0	0	0	NULL
ADV137	0	B3	85000	4.92942	Nasopharyngeal Swab		1					Male	0	0	0	0	0	0	0	0	0	1	0	0	0	0	0	NULL
ADV129	0	B3	87700	4.943	Nasopharyngeal Swab			1				Male	0	0	0	0	0	0	0	0	0	1	0	0	0	0	0	NULL
ADV229		B3	88100	4.94498	Nasopharyngeal Swab		1					Female	0	0	0	0	0	0	0	0	0	1	0	0	0	0	0	NULL
ADV116	4	B3	94700	4.97635	Nasopharyngeal Swab			1				Male	0	0	0	0	0	0	0	0	0	1	0	0	0	0	0	NULL
ADV074	3	B3	98800	4.99476	Nasopharyngeal Swab		1					Female	0	0	0	0	0	0	0	0	0	1	0	0	0	0	0	NULL
ADV221	5	B3	112200	5.04999	Nasopharyngeal Swab		1					Male	0	0	0	0	0	0	0	0	0	1	0	0	0	0	0	NULL
ADV162	5	B3	123300	5.09096	Nasopharyngeal Swab			1				Male	0	0	0	0	0	0	0	0	0	1	0	0	0	0	0	NULL
ADV056	8	B3	126300	5.1014	Nasopharyngeal Swab	1						Male	0	0	0	0	0	0	0	0	0	1	0	0	0	0	0	1
ADV265	7	B3	133900	5.12678	Nasopharyngeal Swab		1					Male	0	0	0	0	0	0	0	0	0	1	0	0	0	0	0	NULL
ADV118	0	B3	134500	5.12872	Nasopharyngeal Swab			1				Female	0	0	0	0	0	0	0	0	0	1	0	0	0	0	0	NULL
ADV183	9	B3	135900	5.13322	Nasopharyngeal Swab					1		Female	0	0	0	0	0	0	0	0	0	1	0	0	0	0	0	NULL
ADV225	0	B3	144700	5.16047	Nasopharyngeal Swab			1				Male	0	0	0	0	0	0	0	0	0	1	0	0	0	0	0	NULL
ADV078	6	B3	152900	5.18441	Nasopharyngeal Swab			1				Male	0	0	0	0	0	0	0	0	0	1	0	0	0	0	0	NULL
ADV082	4	B3	165500	5.2188	Nasopharyngeal Swab	1						Male	0	0	0	0	0	0	0	0	0	1	0	0	0	0	0	NULL
ADV061	3	B3	166800	5.2222	Nasopharyngeal Swab	1						Female	0	0	0	0	0	0	0	0	0	1	0	0	0	0	0	NULL
ADV186	4	B3	167000	5.22272	Nasopharyngeal Swab			1				Male	0	0	0	0	0	0	0	0	0	1	0	0	0	0	0	NULL
ADV115		B3	171300	5.23376	Nasopharyngeal Swab				1			Female	0	0	0	0	0	0	0	0	0	1	0	0	0	0	0	NULL
ADV178	4	B3	174100	5.2408	Nasopharyngeal Swab	1						Female	0	0	0	0	0	0	0	0	0	1	0	0	0	0	0	NULL
ADV120	5	B3	191200	5.28149	Nasopharyngeal Swab			1				Male	1	0	0	0	0	0	0	1	0	1	0	0	0	0	1	NULL
ADV065	4	B3	203500	5.30856	Nasopharyngeal Swab		1					Female	1	0	0	0	0	0	0	1	0	1	0	0	0	0	0	NULL
ADV217	2	B3	208800	5.31973	Nasopharyngeal Swab		1					Female	0	0	0	0	0	0	0	0	0	1	0	0	0	0	0	NULL
ADV067	2	B3	211500	5.32531	Nasopharyngeal Swab		1					Male	0	0	0	0	0	0	0	0	0	1	0	0	0	0	0	NULL
ADV003	3	B3	213300	5.32899	Nasopharyngeal Swab		1					Male	0	0	0	0	0	0	0	0	0	1	0	0	0	0	0	1
ADV143		B3	249400	5.3969	Nasopharyngeal Swab		1					Male	0	0	0	0	0	0	0	0	0	1	0	0	0	0	0	NULL
ADV197	3	B3	273600	5.43712	Nasopharyngeal Swab	1						Female	0	0	0	0	0	0	0	0	0	1	0	0	0	0	0	NULL
ADV002	4	B3	273900	5.43759	Nasopharyngeal Swab		1					Male	0	0	0	0	0	0	0	0	0	1	0	0	0	0	0	NULL
ADV204	4	B3	290000	5.4624	Nasopharyngeal Swab		1					Female	1	0	0	0	0	0	0	1	0	1	0	0	0	0	0	NULL
ADV250	0	B3	294000	5.46835	Nasopharyngeal Swab		1					Male	0	0	0	0	0	0	0	0	0	1	0	0	0	0	0	NULL
ADV027	0	B3	307500	5.48785	Nasopharyngeal Swab		1					Female	0	0	0	0	0	0	0	0	0	1	0	0	0	0	0	NULL
ADV249	6	B3	320900	5.50637	Nasopharyngeal Swab			1				Female	0	0	0	0	0	0	0	0	0	1	0	0	0	0	0	NULL
ADV030	2	B3	356600	5.55218	Nasopharyngeal Swab		1					Male	1	0	0	0	0	0	0	1	0	1	0	0	0	0	0	NULL
ADV134	0	B3	390500	5.59162	Nasopharyngeal Swab		1					Female	0	0	0	0	0	0	0	0	0	1	0	0	0	0	0	NULL
ADV231	4	B3	476500	5.67806	Nasopharyngeal Swab			1				Male	0	0	0	0	0	0	0	0	0	1	0	0	0	0	0	NULL
ADV050	1	B3	496600	5.69601	Nasopharyngeal Swab			1				Female	0	0	0	0	0	0	0	0	0	1	0	0	0	0	0	NULL
ADV089	0	B3	556500	5.74547	Nasopharyngeal Swab		1					Male	1	0	0	0	0	0	0	1	0	1	0	0	0	0	0	NULL
ADV016	4	B3	641100	5.80693	Nasopharyngeal Swab	1						Male	0	0	0	0	0	0	0	0	0	1	0	0	0	0	0	NULL
ADV203	4	B3	658800	5.81875	Nasopharyngeal Swab		1					Male	0	0	0	0	0	0	0	0	0	1	0	0	0	0	0	NULL
ADV010	5	B3	679500	5.83219	Nasopharyngeal Swab		1					Female	0	0	0	0	0	0	0	0	0	1	0	0	0	0	0	NULL
ADV023	5	B3	702500	5.84665	Nasopharyngeal Swab		1					Female	0	0	0	0	0	0	0	0	0	1	0	0	0	0	0	NULL
ADV041	3	B3	903600	5.95598	Nasopharyngeal Swab	1						Female	1	0	0	0	0	0	0	1	0	1	0	0	0	0	0	NULL
ADV080	1	B3	Fail	#VALUE!	Nasopharyngeal Swab	1						Female	0	0	0	0	0	0	0	0	0	1	0	0	0	0	0	1
ADV072	4	B5	5.67	0.753583	Nasopharyngeal Swab	1						Male	1	0	0	1	0	0	0	0	0	1	0	0	0	0	0	NULL
ADV058	4	B5	247	2.3927	Nasopharyngeal Swab	1						Female	0	0	0	0	0	0	0	0	0	1	0	0	0	0	0	NULL
ADV107	5	B5	60000	4.77815	Nasopharyngeal Swab	1						Female	1	0	0	0	0	0	0	1	0	1	0	0	0	0	0	NULL
ADV136		B7	419	2.62221	Nasopharyngeal Swab					1		Female	0	0	0	0	0	0	0	0	0	1	0	0	0	0	0	NULL
ADV233	1	C1	0.592	-0.227678	Nasopharyngeal Swab	1						Female	1	0	0	0	0	0	0	1	0	1	0	0	0	0	0	NULL
ADV092	1	C1	1.19	0.075547	Nasopharyngeal Swab	1						Female	1	0	0	0	0	0	0	1	0	1	0	0	0	0	0	NULL
C147	0	C1	1.91	0.281033	Nasopharyngeal Swab	1						Male	0	0	0	0	0	0	0	0	0	1	0	0	0	0	0	NULL
ADV211	4	C1	5.88	0.769377	Nasopharyngeal Swab	1						Male	1	0	0	0	0	0	0	1	0	1	0	0	0	0	0	NULL
ADV208	1	C1	8.93	0.950851	Nasopharyngeal Swab	1						Male	0	0	0	0	0	0	0	0	0	1	0	0	0	0	0	NULL
ADV019		C1	10.8	1.03342	Nasopharyngeal Swab	1						Male	0	0	0	0	0	0	0	0	0	1	0	0	0	0	0	1
C172	2	C1	19.4	1.2878	Nasopharyngeal Swab	1						Male	0	0	0	0	0	0	0	0	0	1	0	0	0	0	0	NULL
C193	-56	C1	27.3	1.43616	Nasopharyngeal Swab	1						Female	1	0	0	0	0	0	0	1	0	1	0	0	1	0	0	NULL
ADV084	2	C1	28	1.44716	Nasopharyngeal Swab	1						Female	0	0	0	0	0	0	0	0	0	1	0	0	0	0	0	NULL
ADV210	33	C1	28.3	1.45179	Nasopharyngeal Swab	1						Female	0	0	0	0	0	0	0	0	0	1	0	0	0	0	0	1
C195	0	C1	28.5	1.45484	Nasopharyngeal Swab	1						Female	0	0	0	0	0	0	0	0	0	1	0	0	0	0	0	NULL
C173	2	C1	46.2	1.66464	Nasopharyngeal Swab		1					Male	0	0	0	0	0	0	0	0	0	1	0	0	0	0	0	NULL
ADV213	2	C1	86.2	1.93551	Nasopharyngeal Swab	1						Female	0	0	0	0	0	0	0	0	0	1	0	0	0	0	0	NULL
ADV049	7	C1	192	2.2833	Nasopharyngeal Swab	1						Female	1	0	0	0	0	0	0	1	0	1	0	0	0	0	0	NULL
C179	5	C1	334	2.52375	Nasopharyngeal Swab	1						Female	0	0	0	0	0	0	0	0	0	1	0	0	0	0	0	NULL
ADV220	1	C1	856	2.93247	Nasopharyngeal Swab		1					Male	0	0	0	0	0	0	0	0	0	1	0	0	0	0	0	NULL
ADV004	6	C1	2998	3.47683	Nasopharyngeal Swab		1					Male	1	0	0	0	1	0	0	0	0	1	0	0	0	0	0	NULL
C103	0	C1	3952	3.59682	Nasopharyngeal Swab	1						Male	1	0	0	0	0	0	0	1	0	1	0	0	0	0	0	NULL
ADV015	0	C1	4554	3.65839	Nasopharyngeal Swab			1				Male	1	0	0	0	0	0	0	1	0	1	0	0	0	0	0	NULL
C108		C1	5797	3.7632	Nasopharyngeal Swab		1					Female	0	0	0	0	0	0	0	0	0	1	0	0	0	0	0	NULL
C184	4	C1	48500	4.68574	Nasopharyngeal Swab	1						Female	1	0	0	0	0	0	0	1	0	1	0	0	1	0	0	NULL
ADV059	0	C2	0.234	-0.630784	Nasopharyngeal Swab	1						Male	1	0	0	0	0	0	0	1	0	1	0	1	0	0	0	NULL
ADV022		C2	0.543	-0.2652	Nasopharyngeal Swab	1						Female	0	0	0	0	0	0	0	0	0	1	0	0	0	0	0	1
ADV014	3	C2	0.84	-0.0757207	Nasopharyngeal Swab	1						Female	0	0	0	0	0	0	0	0	0	1	0	0	0	0	0	NULL
ADV043	0	C2	1.31	0.117271	Nasopharyngeal Swab				1			Male	1	0	0	0	0	0	0	1	0	1	0	0	0	0	0	NULL
ADV169	3	C2	1.39	0.143015	Nasopharyngeal Swab	1						Female	0	0	0	0	0	0	0	0	0	1	0	0	0	0	0	NULL
ADV008		C2	1.54	0.187521	Nasopharyngeal Swab			1				Female	0	0	0	0	0	0	0	0	0	1	0	0	0	0	0	NULL
ADV164	5	C2	1.69	0.227887	Nasopharyngeal Swab	1						Female	0	0	0	0	0	0	0	0	0	1	0	0	0	0	0	NULL
C222	1	C2	2.36	0.372912	Nasopharyngeal Swab	1						Male	1	0	0	0	0	0	0	1	0	1	0	0	0	0	0	NULL
ADV029	1	C2	3.74	0.572872	Nasopharyngeal Swab	1						Female	0	0	0	0	0	0	0	0	0	1	0	0	0	0	0	NULL
C218	1	C2	4	0.60206	Nasopharyngeal Swab	1						Male	0	0	0	0	0	0	0	0	0	1	0	0	0	0	0	NULL
ADV042	7	C2	4.54	0.657056	Nasopharyngeal Swab	1						Female	1	0	0	0	0	0	0	1	0	1	0	0	0	0	0	NULL
C261	1	C2	6.28	0.79796	Nasopharyngeal Swab	1						Female	1	0	0	0	0	0	0	1	0	1	0	0	0	0	0	NULL
C223	0	C2	7.61	0.881385	Nasopharyngeal Swab	1						Female	1	0	0	0	1	0	0	0	0	1	0	0	0	0	0	NULL
ADV081	6	C2	8.89	0.948902	Nasopharyngeal Swab	1						Male	0	0	0	0	0	0	0	0	0	1	0	0	0	0	0	NULL
ADV100	5	C2	15.8	1.19866	Nasopharyngeal Swab		1					Male	1	0	0	1	0	0	0	0	0	1	0	0	0	0	0	NULL
C260	4	C2	125	2.09691	Nasopharyngeal Swab	1						Male	1	0	0	0	0	0	0	1	0	1	0	0	0	0	0	NULL
ADV034		C2	136	2.13354	Nasopharyngeal Swab		1					Female	0	0	0	0	0	0	0	0	0	1	0	0	0	0	0	NULL
ADV069	4	C2	234	2.36922	Nasopharyngeal Swab	1						Male	0	0	0	0	0	0	0	0	0	1	0	0	0	0	0	NULL
ADV051	4	C2	250	2.39794	Nasopharyngeal Swab	1						Female	0	0	0	0	0	0	0	0	0	1	0	0	0	0	0	1
ADV123	2	C2	905	2.95665	Nasopharyngeal Swab	1						Female	1	0	0	0	0	0	0	1	0	1	0	0	0	0	0	NULL
ADV060	12	C2	1358	3.1329	Nasopharyngeal Swab	1						Male	0	0	0	0	0	0	0	0	0	1	0	0	0	0	0	NULL
C269	2	C2	2435	3.3865	Nasopharyngeal Swab	1						Female	0	0	0	0	0	0	0	0	0	1	0	0	0	0	0	NULL
ADV052	6	C2	2851	3.455	Nasopharyngeal Swab	1						Female	1	0	0	0	0	0	0	1	0	1	0	0	0	0	0	NULL
C245	4	C2	3460	3.53908	Nasopharyngeal Swab	1						Female	0	0	0	0	0	0	0	0	0	1	0	0	0	0	0	NULL
C251	1	C2	4505	3.65369	Nasopharyngeal Swab	1						Male	1	0	0	0	0	0	0	1	0	1	0	0	0	0	0	NULL
C230	2	C2	4706	3.67265	Nasopharyngeal Swab	1						Female	1	0	0	0	0	0	0	1	0	1	0	0	0	0	0	NULL
ADV101	1	C2	6112	3.78618	Nasopharyngeal Swab		1					Female	1	0	0	1	0	0	0	0	0	1	0	0	0	0	0	NULL
ADV068	5	C2	7360	3.86688	Nasopharyngeal Swab	1						Male	1	0	0	1	0	0	0	0	0	1	0	0	0	0	0	NULL
ADV085		C2	8910	3.94988	Nasopharyngeal Swab	1						Male	1	0	0	0	0	0	0	1	0	1	0	1	0	0	0	NULL
C228	1	C2	10200	4.0086	Nasopharyngeal Swab	1						Male	1	0	0	0	0	0	0	1	0	1	0	0	0	0	0	NULL
ADV048	0	C2	18600	4.26951	Nasopharyngeal Swab	1						Male	1	0	0	0	0	0	0	1	0	1	0	0	0	0	0	NULL
ADV076	5	C2	18800	4.27416	Nasopharyngeal Swab	1						Male	1	0	0	1	0	0	0	0	0	1	0	0	0	0	0	NULL
ADV046	1	C2	26400	4.4216	Nasopharyngeal Swab	1						Female	0	0	0	0	0	0	0	0	0	1	0	0	0	0	0	1
C248		C2	31600	4.49969	BAL	1						Male	0	0	0	0	0	0	0	0	0	1	0	0	0	0	0	1
ADV109	0	C2	34000	4.53148	Nasopharyngeal Swab			1				Female	0	0	0	0	0	0	0	0	0	1	0	0	0	0	0	1
C219		C2	325500	5.51255	Nasopharyngeal Swab	1						Male	0	0	0	0	0	0	0	0	0	1	0	0	0	0	0	NULL
ADV086	3	C5	1.28	0.10721	Nasopharyngeal Swab		1					Male	0	0	0	0	0	0	0	0	0	1	0	0	0	0	0	NULL
ADV127		E4	0.437	-0.359519	Nasopharyngeal Swab					1		Male	0	0	0	0	0	0	0	0	0	1	0	0	0	0	0	1
ADV021	5	E4	2580	3.41162	Nasopharyngeal Swab					1		Female	0	0	0	0	0	0	0	0	0	1	0	0	0	0	0	1
ADV077	6	E4	32200	4.50786	Nasopharyngeal Swab				1			Male	1	0	0	1	0	0	0	0	0	1	0	0	0	0	0	NULL
ADV031	3	E4	890900	5.94983	Nasopharyngeal Swab			1				Male	1	0	0	0	0	0	0	1	0	1	0	0	0	0	0	NULL
ADV093	1		0.0579	-1.23732	Nasopharyngeal Swab						1	Female	0	0	0	0	0	0	0	0	0	1	0	0	0	0	0	1
ADV090			0.217	-0.66354	Nasopharyngeal Swab			1				Male	0	0	0	0	0	0	0	0	0	1	0	0	0	0	0	1
ADV079	1		0.341	-0.467246	Nasopharyngeal Swab			1				Female	1	0	0	1	0	0	0	0	0	1	0	0	0	0	0	NULL
ADV180	0		0.768	-0.114639	Nasopharyngeal Swab	1						Male	0	0	0	0	0	0	0	0	0	1	0	0	0	0	0	1
ADV188			0.78	-0.107905	Nasopharyngeal Swab			1				Male	1	0	0	0	0	0	0	1	0	1	0	0	0	0	0	NULL
ADV071	5		0.817	-0.0877779	Nasopharyngeal Swab		1					Female	0	0	0	0	0	0	0	0	0	1	0	0	0	0	0	1
ADV047			1.14	0.0569049	Nasopharyngeal Swab	1						Female	0	0	0	0	0	0	0	0	0	1	0	0	0	0	0	1
ADV166			6.47	0.810904	BAL						1	Male	0	0	0	0	0	0	0	0	0	1	0	0	0	0	0	1
ADV256	14		16.4	1.21484	Nasopharyngeal Swab	1						Male	1	0	0	0	0	0	0	1	0	1	0	0	0	0	0	NULL
ADV157	7		Fail	#VALUE!	Nasopharyngeal Swab			1				Male	0	0	0	0	0	0	0	0	0	1	0	0	0	0	0	1
ADV066	0		Fail	#VALUE!	Nasopharyngeal Swab						1	Female	0	0	0	0	0	0	0	0	0	1	0	0	0	0	0	1
ADV024			Fail	#VALUE!	Nasopharyngeal Swab						1	Female	0	0	0	0	0	0	0	0	0	1	0	0	0	0	0	1
ADV020			Fail	#VALUE!	Nasopharyngeal Swab						1	Male	0	0	0	0	0	0	0	0	0	1	0	0	0	0	0	1
ADV012			Fail	#VALUE!	Nasopharyngeal Swab						1	Female	0	0	0	0	0	0	0	0	0	1	0	0	0	0	0	1
ADV102	7		Fail	#VALUE!	Nasopharyngeal Swab						1	Male	0	0	0	0	0	0	0	0	0	1	0	0	0	0	0	1
ADV196	16		Fail	#VALUE!	Nasopharyngeal Swab		1					Male	0	0	0	0	0	0	0	0	0	1	0	0	0	0	0	NULL
ADV125	2		Fail	#VALUE!	Nasopharyngeal Swab			1				Female	0	0	0	0	0	0	0	0	0	1	0	0	0	0	0	NULL
ADV168	7		Fail	#VALUE!	Nasopharyngeal Swab				1			Female	0	0	0	0	0	0	0	0	0	1	0	0	0	0	0	NULL
ADV235	3		Fail	#VALUE!	Nasopharyngeal Swab					1		Female	1	0	0	0	0	0	0	1	0	1	0	0	0	0	0	NULL
ADV083			Fail	#VALUE!	Nasopharyngeal Swab					1		Female	0	0	0	0	0	0	0	0	0	1	0	0	0	0	0	NULL
ADV104			Fail	#VALUE!	Nasopharyngeal Swab						1	Male	1	0	0	0	0	0	0	1	0	1	0	0	0	0	0	NULL
